# Supplementary material for: Pathogen Adaptation to American (Rpv3-1) and Eurasian (Rpv29) Grapevine Loci Conferring Resistance to Downy Mildew
Source: Plants (Basel). 2022 Oct 5;11(19):2619. doi: 10.3390/plants11192619 (PMC9571346; doi:10.3390/plants11192619)
Supplement: Supplementary file 1 [file plants-11-02619-s001.zip]

Archive with 1 entries (1 files):
- plants-1884617-supplementary.pdf
